# Supplementary material for: Treatment of Acquired Deforming Hypertonia with Botulinum Toxin in Older Population: A Retrospective Study
Source: Toxins (Basel). 2024 Aug 16;16(8):365. doi: 10.3390/toxins16080365 (PMC11359055; doi:10.3390/toxins16080365)
Supplement: Supplementary file 1 [file toxins-16-00365-s001.zip]

Archive with 1 entries (1 files):
- toxins-3132810-supplementary.pdf
